# Supplementary material for: Capture, Anesthesia, and Disturbance of Free-Ranging Brown Bears (Ursus arctos) during Hibernation
Source: PLoS One. 2012 Jul 16;7(7):e40520. doi: 10.1371/journal.pone.0040520 (PMC3398017; doi:10.1371/journal.pone.0040520)
Supplement: Table S1 — Original, Intermediate and permanent den sites for each of the captured bears. (XLSX) [file pone.0040520.s006.xlsx]

## Sheet: Sheet1
Sex (Age)	Year	Den type	Comment
Male (3)	2010	Anthill	Original den
Female (3)	2010	Soil	Original den
Female (3)		Bed	Intermediate
Female (3)		Bed	New permanent
Female (3)	2010	Soil	Original den
Female (3)		Bed	Intermediate
Female (3)		Bed	Intermediate
Female (3)		Bed	New permanent
Female (3)	2010	Anthill	Original den
Female (3)		Bed	Intermediate
Female (3)		Bed	Intermediate
Female (3)		Bed	New permanent
Male (3)	2010	Rock	Original den
Male (3)		Rock	New permanent
Female (3)	2010	Rock	Original den
Female (3)		Rock	New permanent
Male (2)	2010	Anthill	Original den
Male (2)		Bed	Intermediate
Male (2)		Bed	Intermediate
Male (2)		Nest	New permanent
Female (4)	2011	Soil	Original den
Female (4)		Nest	New permanent
Female (4)		Nest	Intermediate
Female (4)		Rock	New permanent
Female (3)	2011	Soil	Original den
Female (3)		Rock	New permanent
Male (3)	2011	Anthill	Original den
Male (3)		Nest	Intermediate
Male (3)		Nest	Intermediate
Male (3)		Soil	New permanent
Male (2)	2011	Uprooted tree	Original den
Male (2)	2011	Anthill	Original den
Male (2)		Uprooted tree	New permanent
Female (2)	2011	Anthill	Original den
Female (2)		Anthill	New permanent
